# Supplementary material for: New Dinuclear Macrocyclic Copper(II) Complexes as Potentially Fluorescent and Magnetic Materials
Source: Int J Mol Sci. 2023 Feb 3;24(3):3017. doi: 10.3390/ijms24033017 (PMC9918273; doi:10.3390/ijms24033017)
Supplement: Supplementary file 1 [file ijms-24-03017-s001.zip]

Archive with 1 entries (1 files):
- ijms-2165332-supplementary.pdf
